# Supplementary material for: Higher HEI-2015 Scores Are Associated with Lower Risk of Sleep Disorder: Results from a Nationally Representative Survey of United States Adults
Source: Nutrients. 2022 Feb 19;14(4):873. doi: 10.3390/nu14040873 (PMC8876288; doi:10.3390/nu14040873)
Supplement: Supplementary file 1 [file nutrients-14-00873-s001.zip]

Archive with 1 entries (1 files):
- nutrients-1530973-Supplementary.pdf
